# Supplementary material for: Evidence of In Vivo Absorption of Lactate and Modulation of Short Chain Fatty Acid Absorption from the Reticulorumen of Non-Lactating Cattle Fed High Concentrate Diets
Source: PLoS One. 2016 Oct 7;11(10):e0164192. doi: 10.1371/journal.pone.0164192 (PMC5055360; doi:10.1371/journal.pone.0164192)
Supplement: S1 Data — (XLSX) [file pone.0164192.s001.xlsx]

## Sheet: Lab data & Absorption
ABSORPTION 0-35 min
							[mmol/h]					[%/h]
Obs	run	cow	challenge model	sequence	Treatment	Absorption time	Acetate	Propionate	Butyrate	Total	Lactate	Acetate	Propionate	Butyrate	Total	Lactate
1	1	1	Int	1	Int0	0-35	334.7	216.5	80.3	631.5	-43.68	25.94	33.3	39.49	29.46	-30.6983
2	1	1	Int	1	Int1	0-35	229.1	157.9	60.7	447.7	-11.6934	17.92	24.5	28.94	20.99	-8.64739
3	1	1	Int	1	Int4	0-35	227	151.8	56.4	435.3	82.3464	23.47	31.26	33.3	26.83	56.912
4	1	2	Con	2	Con0	0-35	406.7	239.8	82.8	729.3	-49.4449	32.23	37.48	40.35	34.61	-36.341
5	1	2	Con	2	Con4	0-35	676.1	412.2	127.7	1216	50.5147	54.39	65.17	63.67	58.57	29.8589
6	1	3	Int	1	Int0	0-35	234	169.7	55.8	459.5	7.68607	19.58	27.94	29.44	23.07	5.14709
7	1	3	Int	1	Int1	0-35	159.6	83.3	39.7	282.6	-66.6653	12.87	16.84	19.95	14.62	-59.2535
8	1	3	Int	1	Int4	0-35	455	299.1	94.9	849	44.9547	34.72	45.5	44.3	38.91	30.1729
9	1	4	Con	2	Con0	0-35	222.3	147.6	47	416.9	-44.5762	17.88	23.29	23.6	20.08	-36.893
10	1	4	Con	2	Con4	0-35	347.8	203.9	78.2	629.8	-1.64315	27.05	31.68	37.93	29.49	-1.0922
11	1	5	Int	1	Int0	0-35	370	241.3	82.2	693.5	-29.5782	30.46	39.22	42.67	34.29	-23.383
12	1	5	Int	1	Int1	0-35	697.6	389.5	116.7	1203.8	-30.6415	53.49	59.44	54.97	55.43	-29.8373
13	1	5	Int	1	Int4	0-35	368.5	246.8	122.6	737.9	.	29.46	39.7	43.16	34.21	.
14	1	6	Con	2	Con0	0-35	324	187.2	66.4	577.5	7.58299	26.45	30.46	33.25	28.32	5.55173
15	1	6	Con	2	Con4	0-35	406.1	309.7	95.7	811.5	-13.6969	32.02	47.95	47.4	38.35	-9.64475
16	1	7	Int	1	Int0	0-35	192.6	127.8	49.6	369.9	14.7409	15.4	20.3	24.61	17.77	10.4237
17	1	7	Int	1	Int1	0-35	241.2	154.9	48.1	444.1	-62.8176	18.77	24.07	23.6	20.83	-57.1605
18	1	7	Int	1	Int4	0-35	257.6	150.7	57.2	465.6	-65.7709	19.2	22.53	26.72	20.93	-53.9254
19	1	8	Con	2	Con0	0-35	210.4	122	55.3	387.7	-0.893639	16.82	19.4	27.71	18.65	-0.644028
20	1	8	Con	2	Con4	0-35	475.8	296	92.8	864.6	-34.8854	38.15	47.33	46.67	41.74	-25.5517
21	2	1	Con	1	Con0	0-35	117.2	106.9	45.1	269.3	-103.695	10.03	17.88	23.42	13.74	-79.8819
22	2	1	Con	1	Con4	0-35	804.9	478.7	150.6	1434.2	14.3262	62.49	72.29	72.63	66.47	12.2251
23	2	2	Int	2	Int0	0-35	409.4	254.1	81	744.5	28.4514	33.12	40.76	40.67	36.17	18.6926
24	2	2	Int	2	Int1	0-35	346.4	254.6	80	681	-25.5242	27.4	39.41	39.45	32.23	-19.6494
25	2	2	Int	2	Int4	0-35	15.6	11.2	11.2	37.9	-40.8183	1.24	1.8	5.55	1.83	-34.0207
26	2	3	Con	1	Con0	0-35	.	.	.	.	-172.061	.	.	.	.	-145.643
27	2	3	Con	1	Con4	0-35	387.2	282.7	106	775.9	-10.5271	29.37	42.7	50.01	35.39	-7.80889
28	2	4	Int	2	Int0	0-35	185.5	137	45	367.5	-9.05016	14.86	21.91	22.51	17.72	-6.88383
29	2	4	Int	2	Int1	0-35	15.2	23.8	14.4	53.3	-37.2308	1.2	3.78	7.21	2.55	-31.9366
30	2	4	Int	2	Int4	0-35	343.3	207.6	80.4	631.3	-21.8953	25.96	31.17	37.55	28.66	-15.1995
31	2	5	Con	1	Con0	0-35	584.1	337.4	119.4	1040.9	-60.2423	44.36	51.05	56.3	47.53	-64.3434
32	2	5	Con	1	Con4	0-35	118.7	99.4	35	253.1	-76.4465	8.87	14.53	16.67	11.34	-67.8509
33	2	6	Int	2	Int0	0-35	272.8	169.4	62.3	504.6	-58.6508	20.93	25.8	29.91	23.27	-40.9624
34	2	6	Int	2	Int1	0-35	228	154.6	44.5	427	32.0255	18.4	24.72	22.36	20.7	31.5443
35	2	6	Int	2	Int4	0-35	687.5	429.1	134	1250.6	-31.8452	46.66	56.85	57.29	50.8	-25.1043
36	2	7	Con	1	Con0	0-35	39.9	44.5	22	106.4	-32.2985	3.12	6.83	10.59	4.98	-20.8657
37	2	7	Con	1	Con4	0-35	594.3	356.4	129.9	1080.6	-85.5501	35.61	42.66	49.23	39.04	-74.3549
38	2	8	Int	2	Int0	0-35	.	.	.	.	-118.042	.	.	.	.	-75.7049
39	2	8	Int	2	Int1	0-35	334.3	204.4	65.8	604.5	-57.182	24.5	30.07	31.49	26.83	-69.73
40	2	8	Int	2	Int4	0-35	.	.	.	.	-11.837	.	.	.	.	-9.01701
ABSORPTION 35-65 min
							[mmol/h]					[%/h]
Obs	run	cow	challenge model	sequence	Treatment	Absorption time	Acetate	Propionate	Butyrate	Total	Lactate	Acetate	Propionate	Butyrate	Total	Lactate
1	1	1	Int	1	Int0	35-65	374.1	227.9	74.1	676.1	-4.81238	34.17	43.51	47.36	38.09	-2.86847
2	1	1	Int	1	Int1	35-65	363	241.7	75	679.6	-9.56827	31.71	43.74	43.02	36.32	-6.73607
3	1	1	Int	1	Int4	35-65	451.9	265	88.5	805.4	37.4055	54.12	66.75	64.79	58.85	38.6999
4	1	2	Con	2	Con0	35-65	485.4	285.2	91.2	861.8	32.4107	47.36	57.05	58.1	51.24	19.6546
5	1	2	Con	2	Con4	35-65	408.2	276.2	81.2	765.6	16.7164	48.09	70.46	64.41	56.01	11.965
6	1	3	Int	1	Int0	35-65	391.2	216.3	67.1	674.7	-48.1287	36.96	42.57	42.74	39.14	-33.2277
7	1	3	Int	1	Int1	35-65	410.6	196.7	74.4	681.7	1.71146	35.81	44.08	42.34	38.55	1.13045
8	1	3	Int	1	Int4	35-65	486.1	295	97.2	878.3	20.4021	46.52	61.08	61.19	52.07	16.6186
9	1	4	Con	2	Con0	35-65	384	204.6	63	651.5	-1.58534	34.47	37.37	36.63	35.54	-1.07972
10	1	4	Con	2	Con4	35-65	473.6	274.2	89.2	837	-11.4519	43.74	52.26	55.57	47.34	-7.56386
11	1	5	Int	1	Int0	35-65	233.3	146.6	48.9	428.8	-20.0329	23.35	30.91	33.75	26.5	-13.9361
12	1	5	Int	1	Int1	35-65	.	.	.	.	-16.8511	.	.	.	.	-13.9762
13	1	5	Int	1	Int4	35-65	359.8	227.4	97.2	684.4	.	34.73	47.61	45.7	39.64	.
14	1	6	Con	2	Con0	35-65	525	309.7	100	934.7	-19.6902	50.68	61.29	62.14	54.91	-14.8982
15	1	6	Con	2	Con4	35-65	502.7	293	93.3	889	53.72	48.75	62.98	63.82	54.12	35.8124
16	1	7	Int	1	Int0	35-65	374.9	214.4	66.9	656.2	-54.9072	32.95	38.64	38.75	35.18	-41.34
17	1	7	Int	1	Int1	35-65	188.7	146.1	43.7	378.5	-1.43588	16.49	26.41	24.88	20.21	-0.979854
18	1	7	Int	1	Int4	35-65	303.4	193.1	57.2	553.7	55.3064	25.47	33.23	31.62	28.35	34.4947
19	1	8	Con	2	Con0	35-65	354.3	207.9	70.1	632.3	-2.11902	31.41	37.26	41.94	34.12	-1.52142
20	1	8	Con	2	Con4	35-65	323.4	182.8	52.8	559	17.5809	33.35	40.39	36.51	35.68	11.2067
21	2	1	Con	1	Con0	35-65	405	254.5	81	740.5	-33.5455	36.79	47.51	48.69	41.07	-17.6278
22	2	1	Con	1	Con4	35-65	171.8	134.2	38.3	344.2	46.9847	20.99	35.03	32.07	26.06	43.1726
23	2	2	Int	2	Int0	35-65	507.7	296.4	95.8	899.9	-116.385	50.91	62.39	63.07	55.41	-85.8238
24	2	2	Int	2	Int1	35-65	583.9	330.8	104.4	1019.2	57.6994	54.98	66.48	66.93	59.4	39.8511
25	2	2	Int	2	Int4	35-65	474.7	275.2	84.6	834.5	-47.2568	38.16	44.62	43.5	40.61	-32.8648
26	2	3	Con	1	Con0	35-65	514.9	299.6	96.6	911	52.8957	40.24	49.06	51.66	43.86	24.2077
27	2	3	Con	1	Con4	35-65	227.5	180.7	61.7	469.9	26.6578	20.83	36.34	41.12	27.01	18.913
28	2	4	Int	2	Int0	35-65	223.3	157	50.6	430.9	-64.6732	19.58	28.79	29.14	23.18	-47.2934
29	2	4	Int	2	Int1	35-65	11.1	52.4	18.7	82.2	-83.7121	0.88	8.54	9.79	3.99	-60.5316
30	2	4	Int	2	Int4	35-65	95.7	109.2	41	245.9	29.0104	8.53	20.04	24.52	13.41	18.4986
31	2	5	Con	1	Con0	35-65	5.7	60.2	21.8	87.7	-94.9377	0.59	12.97	15.31	5.54	-73.7278
32	2	5	Con	1	Con4	35-65	.	.	.	.	65.6408	.	.	.	.	41.7397
33	2	6	Int	2	Int0	35-65	416.4	245.6	75.1	737.1	-44.1681	36.38	44.01	43.66	39.32	-24.8981
34	2	6	Int	2	Int1	35-65	316.6	214.5	64.2	595.2	-77.5347	28.63	40.08	37.09	32.81	-93.5914
35	2	6	Int	2	Int4	35-65	65.7	111.3	23.5	200.5	-0.287679	6.13	22.05	15.09	11.57	-0.197815
36	2	7	Con	1	Con0	35-65	382.9	226	59.8	668.6	-133.139	30.51	36.13	30.66	32.22	-76.6782
37	2	7	Con	1	Con4	35-65	622.5	304.7	102.2	1029.4	74.0117	47.08	48.56	54.33	48.15	44.8663
38	2	8	Int	2	Int0	35-65	1018.5	546.2	170.2	1734.8	38.8352	59.8	65.29	65.7	61.99	17.2768
39	2	8	Int	2	Int1	35-65	124.8	111.8	30.1	266.7	48.9948	10.68	19.94	17.64	14.03	42.4708
40	2	8	Int	2	Int4	35-65	1160.7	608.6	189.8	1959.1	11.9728	75.35	83.87	84.88	78.69	8.66468
Lab data: analyzed concentrations
							[min]	[mg/l]	[L]	[mmol/L]					[% of total SCFA]			Cr-corrected Pool [mmol]
Obs	ID	run	cow	challenge model	sequence	Treatment	WRP Time	Cr	Cr-corrected vol	Acetate	Propionate	Butyrate	Total	Lactate	Acetate	Propionate	Butyrate	Acetate2	Propionate2	Butyrate2	Total	Lactate
1	1	1	1	Int	1	Int0	0	94.5	20	64.51	32.5	10.17	107.18	7.1144	60.19	30.32	9.49	1290.3	650	203.3	2143.6	142.288
2	2	1	1	Int	1	Int0	35	87.6	21.59	50.72	24.26	7.25	82.22	7.77045	61.68	29.5	8.82	1095	523.8	156.5	1775.3	167.768
3	3	1	1	Int	1	Int0	65	82.7	22.86	39.72	17.93	5.23	62.87	7.44434	63.17	28.51	8.31	907.9	409.8	119.4	1437.2	170.174
4	4	1	1	Int	1	Int1	0	100.6	20	63.91	32.23	10.48	106.62	6.76121	59.94	30.23	9.83	1278.3	644.6	209.6	2132.5	135.224
5	5	1	1	Int	1	Int1	35	80.5	24.99	45.8	22.11	6.97	74.87	5.68337	61.17	29.52	9.31	1144.6	552.5	174.2	1871.3	142.045
6	6	1	1	Int	1	Int1	65	79.4	25.32	38.03	17.05	5.4	60.48	5.79863	62.89	28.19	8.93	963.1	431.7	136.7	1531.5	146.829
7	7	1	1	Int	1	Int4	0	40.8	20	48.36	24.28	8.47	81.12	7.23453	59.62	29.93	10.44	967.3	485.6	169.4	1622.4	144.691
8	8	1	1	Int	1	Int4	35	37.6	21.73	38.41	18.27	6.28	62.96	4.44703	61.01	29.02	9.98	834.9	397.1	136.5	1368.5	96.6553
9	9	1	1	Int	1	Int4	65	38.4	21.24	28.67	12.46	4.35	45.47	3.67025	63.05	27.39	9.56	608.9	264.6	92.3	965.8	77.9525
10	13	1	2	Con	2	Con0	0	94.867	20	63.11	31.99	10.26	105.36	6.8029	59.9	30.37	9.74	1262.1	639.9	205.2	2107.2	136.058
11	14	1	2	Con	2	Con0	35	78.817	24.07	42.57	20.77	6.52	69.86	6.85011	60.94	29.73	9.33	1024.9	500	156.9	1681.8	164.901
12	15	1	2	Con	2	Con0	65	78.47	24.18	32.35	14.78	4.6	51.73	6.14974	62.53	28.57	8.9	782.2	357.4	111.3	1250.9	148.696
13	16	1	2	Con	2	Con4	0	49.551	20	62.16	31.62	10.03	103.81	8.45889	59.88	30.46	9.66	1243.1	632.5	200.6	2076.2	169.178
14	17	1	2	Con	2	Con4	35	39.4	25.15	33.74	15.59	5.01	54.34	5.55449	62.09	28.68	9.23	848.7	392	126.1	1366.9	139.711
15	18	1	2	Con	2	Con4	65	37.49	26.43	24.39	9.61	3.23	37.23	4.96903	65.51	25.8	8.69	644.7	253.9	85.5	984	131.353
16	22	1	3	Int	1	Int0	0	97.576	20	59.74	30.36	9.48	99.58	7.46643	59.99	30.49	9.52	1194.8	607.2	189.7	1991.6	149.329
17	23	1	3	Int	1	Int0	35	86.139	22.66	46.71	22.43	6.93	76.08	6.39338	61.4	29.49	9.11	1058.3	508.2	157.1	1723.6	144.845
18	24	1	3	Int	1	Int0	65	83.765	23.3	37.03	17.17	5.3	59.5	7.25009	62.23	28.86	8.91	862.7	400.1	123.5	1386.3	168.909
19	25	1	3	Int	1	Int1	0	95.113	20	61.98	24.74	9.95	96.68	5.62543	64.11	25.6	10.29	1239.7	494.9	199	1933.5	112.509
20	26	1	3	Int	1	Int1	35	79.193	24.02	47.73	18.58	7.32	73.63	6.30283	64.83	25.23	9.94	1146.6	446.3	175.8	1768.7	151.397
21	27	1	3	Int	1	Int1	65	76.403	24.9	37.81	13.97	5.57	57.35	6.04641	65.93	24.37	9.71	941.3	347.9	138.6	1427.8	150.541
22	28	1	3	Int	1	Int4	0	49.383	20	65.52	32.87	10.71	109.11	7.44951	60.05	30.13	9.82	1310.4	657.5	214.2	2182.1	148.99
23	29	1	3	Int	1	Int4	35	42.77	23.09	45.26	20.92	6.88	73.05	5.31633	61.95	28.63	9.42	1045	483	158.9	1686.9	122.767
24	30	1	3	Int	1	Int4	65	42.333	23.33	34.37	14.38	4.73	53.48	4.82478	64.28	26.89	8.84	802	335.5	110.2	1247.7	112.566
25	34	1	4	Con	2	Con0	0	96.594	20	62.18	31.68	9.97	103.82	6.04128	59.89	30.51	9.6	1243.6	633.5	199.4	2076.5	120.826
26	35	1	4	Con	2	Con0	35	87.792	22.01	50.62	24.88	7.81	83.31	6.67245	60.76	29.86	9.38	1113.9	547.4	171.9	1833.3	146.828
27	36	1	4	Con	2	Con0	65	86.44	22.35	41.25	19.92	6.28	67.45	6.60516	61.15	29.53	9.32	921.9	445.1	140.4	1507.5	147.621
28	37	1	4	Con	2	Con4	0	49.349	20	64.29	32.18	10.3	106.77	7.5222	60.21	30.14	9.65	1285.7	643.6	206.1	2135.4	150.444
29	38	1	4	Con	2	Con4	35	38.694	25.51	42.45	20.57	6.29	69.31	5.93565	61.25	29.68	9.08	1082.8	524.7	160.5	1768	151.403
30	39	1	4	Con	2	Con4	65	36.781	26.83	31.53	14.44	4.32	50.29	5.85558	62.69	28.72	8.59	846	387.6	115.9	1349.5	157.128
31	43	1	5	Int	1	Int0	0	95.975	20	60.74	30.76	9.64	101.13	6.32472	60.06	30.41	9.53	1214.7	615.2	192.8	2022.7	126.494
32	44	1	5	Int	1	Int0	35	84.678	22.67	44.07	20.93	6.39	71.38	6.34141	61.73	29.32	8.95	998.9	474.5	144.8	1618.2	143.748
33	45	1	5	Int	1	Int0	65	77.936	24.63	35.82	16.29	4.89	57	6.2432	62.85	28.58	8.57	882.3	401.1	120.3	1403.8	153.765
34	46	1	5	Int	1	Int1	0	94.85	20	65.21	32.77	10.61	108.59	5.13477	60.05	30.17	9.77	1304.3	655.3	212.3	2171.8	102.695
35	47	1	5	Int	1	Int1	35	80.038	23.7	37.86	18.06	6.08	62.01	5.08702	61.06	29.13	9.81	897.3	428.1	144.2	1469.6	120.57
36	48	1	5	Int	1	Int1	65	79.3	23.92	39.18	17.9	6.16	63.23	5.39236	61.96	28.3	9.74	937.2	428.1	147.3	1512.6	128.995
37	49	1	5	Int	1	Int4	0	49.785	20	62.55	31.08	14.21	107.84	.	58	28.82	13.17	1251	621.7	284.2	2156.9	.
38	50	1	5	Int	1	Int4	35	39.033	25.51	40.61	18.73	8.34	67.68	.	60.01	27.67	12.32	1036.1	477.7	212.6	1726.4	.
39	51	1	5	Int	1	Int4	65	38.518	25.85	33.12	14.08	6.35	53.55	.	61.85	26.3	11.85	856.2	364	164	1384.2	.
40	55	1	6	Con	2	Con0	0	93.676	20	61.24	30.73	9.98	101.95	6.82939	60.07	30.14	9.79	1224.8	614.6	199.7	2039	136.588
41	56	1	6	Con	2	Con0	35	88.493	21.17	48.93	23.87	7.6	80.4	6.24259	60.85	29.69	9.45	1035.8	505.4	160.9	1702.1	132.164
42	57	1	6	Con	2	Con0	65	80.032	23.41	33.03	14.97	4.74	52.75	6.06628	62.63	28.39	8.98	773.3	350.5	110.9	1234.8	142.009
43	58	1	6	Con	2	Con4	0	97.898	20	63.4	32.3	10.1	105.8	7.10071	59.93	30.53	9.55	1268	645.9	202	2115.9	142.014
44	59	1	6	Con	2	Con4	35	70.929	27.6	37.35	16.85	5.29	59.5	5.43404	62.78	28.33	8.9	1031.1	465.3	146.1	1642.5	150.004
45	60	1	6	Con	2	Con4	65	66.862	29.28	26.63	10.88	3.4	40.91	4.20522	65.09	26.61	8.3	779.8	318.8	99.5	1198	123.144
46	64	1	7	Int	1	Int0	0	95.694	20	62.52	31.47	10.08	104.07	7.07087	60.07	30.24	9.68	1250.3	629.5	201.5	2081.3	141.417
47	65	1	7	Int	1	Int0	35	85.909	22.28	51.08	24.91	7.75	83.74	5.96187	61	29.75	9.25	1138	554.9	172.6	1865.5	132.819
48	66	1	7	Int	1	Int0	65	82.675	23.15	41.06	19.34	6.01	66.41	6.92337	61.83	29.12	9.05	950.5	447.7	139.2	1537.4	160.272
49	67	1	7	Int	1	Int1	0	96.525	20	64.23	32.18	10.18	106.6	5.49485	60.26	30.19	9.55	1284.7	643.6	203.6	2131.9	109.897
50	68	1	7	Int	1	Int1	35	76.943	25.09	45.6	22.05	7	74.64	5.84059	61.08	29.54	9.37	1144	553.2	175.6	1872.8	146.54
51	69	1	7	Int	1	Int1	65	74.503	25.91	40.51	18.53	5.93	64.97	5.68308	62.35	28.52	9.13	1049.7	480.2	153.7	1683.6	147.258
52	70	1	7	Int	1	Int4	0	49.822	20	67.08	33.45	10.71	111.24	6.09833	60.3	30.07	9.63	1341.6	668.9	214.2	2224.7	121.967
53	71	1	7	Int	1	Int4	35	32.682	30.49	39.07	19.06	5.93	64.06	5.25872	60.99	29.75	9.26	1191.3	581	180.8	1953.1	160.333
54	72	1	7	Int	1	Int4	65	31.894	31.24	33.27	15.51	4.87	53.65	4.24681	62.02	28.9	9.08	1039.6	484.5	152.2	1676.3	132.68
55	76	1	8	Con	2	Con0	0	90.946	20	62.53	31.45	9.97	103.96	6.93789	60.15	30.25	9.59	1250.7	629.1	199.5	2079.2	138.758
56	77	1	8	Con	2	Con0	35	82.285	22.11	51.03	25.24	7.56	83.83	6.30076	60.87	30.11	9.02	1128	557.9	167.2	1853.1	139.279
57	78	1	8	Con	2	Con0	65	79.196	22.97	41.4	19.76	5.75	66.92	6.11036	61.87	29.54	8.6	950.8	453.9	132.1	1536.9	140.339
58	79	1	8	Con	2	Con4	0	49.247	20	62.36	31.27	9.94	103.56	6.82643	60.21	30.19	9.6	1247.1	625.3	198.8	2071.2	136.529
59	80	1	8	Con	2	Con4	35	40.368	24.4	39.74	18.55	5.93	64.22	6.4297	61.88	28.89	9.23	969.6	452.7	144.7	1566.9	156.878
60	81	1	8	Con	2	Con4	65	38.201	25.78	31.33	14.01	4.59	49.93	5.74361	62.75	28.06	9.19	807.9	361.2	118.2	1287.4	148.088
61	85	2	1	Con	1	Con0	0	93.8	20	58.46	29.91	9.63	98	6.4905	59.65	30.52	9.83	1169.1	598.1	192.7	1959.9	129.81
62	86	2	1	Con	1	Con0	35	66.1	28.35	38.83	18.9	5.87	63.59	6.71229	61.06	29.72	9.23	1100.8	535.7	166.4	1802.9	190.299
63	87	2	1	Con	1	Con0	65	65.7	28.56	31.45	14.3	4.41	50.16	7.25079	62.7	28.51	8.79	898.3	408.5	125.9	1432.6	207.071
64	88	2	1	Con	1	Con4	0	81.5	20	64.4	33.11	10.37	107.88	5.85934	59.69	30.69	9.61	1287.9	662.2	207.4	2157.6	117.187
65	89	2	1	Con	1	Con4	35	72.3	22.55	36.3	16.99	5.3	58.58	4.82656	61.96	28.99	9.05	818.4	383	119.5	1320.9	108.83
66	90	2	1	Con	1	Con4	65	66.8	24.4	30.02	12.94	4.11	47.07	3.49686	63.77	27.5	8.74	732.5	315.9	100.4	1148.8	85.3375
67	94	2	2	Int	2	Int0	0	93.3	20	61.8	31.17	9.96	102.93	7.61031	60.04	30.28	9.67	1236	623.4	199.1	2058.6	152.206
68	95	2	2	Int	2	Int0	35	77	24.23	41.15	19.61	6.27	67.03	5.59648	61.39	29.25	9.35	997.2	475.2	151.9	1624.2	135.61
69	96	2	2	Int	2	Int0	65	73.6	25.34	29.34	12.9	4.1	46.35	7.64921	63.3	27.84	8.86	743.3	326.9	104	1174.3	193.802
70	97	2	2	Int	2	Int1	0	93.7	20	63.21	32.31	10.13	105.65	6.49492	59.83	30.58	9.59	1264.2	646.1	202.7	2113	129.898
71	98	2	2	Int	2	Int1	35	74.5	25.15	42.23	19.79	6.2	68.22	5.75737	61.9	29	9.09	1062.1	497.6	156	1715.7	144.788
72	99	2	2	Int	2	Int1	65	71.8	26.09	29.52	12.73	3.98	46.23	4.44379	63.85	27.54	8.61	770.1	332.2	103.8	1206.1	115.938
73	100	2	2	Int	2	Int4	0	93.4	20	62.65	31.16	10.05	103.86	5.99904	60.32	30.01	9.67	1253.1	623.3	200.9	2077.2	119.981
74	101	2	2	Int	2	Int4	35	73.7	25.34	49.09	24.34	7.67	81.1	5.67434	60.53	30.01	9.46	1244	616.7	194.4	2055.1	143.792
75	102	2	2	Int	2	Int4	65	63.8	29.26	34.4	16.37	5.2	55.97	5.72099	61.46	29.25	9.29	1006.6	479.1	152.1	1637.9	167.42
76	106	2	3	Con	1	Con0	0	97.5	20	62.5	31.55	9.95	104	5.90694	60.1	30.34	9.56	1250.1	631	198.9	2080	118.139
77	107	2	3	Con	1	Con0	35	72.6	26.83	47.68	22.76	6.97	77.41	8.14298	61.6	29.4	9	1279.5	610.6	186.9	2077.1	218.508
78	108	2	3	Con	1	Con0	65	78	24.99	40.9	18.44	5.55	64.89	7.68596	63.03	28.42	8.55	1022.1	460.8	138.7	1621.6	192.06
79	109	2	3	Con	1	Con4	0	95.5	20	65.9	33.11	10.6	109.61	6.74044	60.12	30.2	9.67	1318.1	662.1	212	2192.3	134.809
80	110	2	3	Con	1	Con4	35	71.5	26.71	40.89	18.61	5.62	65.12	5.27653	62.78	28.58	8.63	1092.2	497.2	150.2	1739.6	140.95
81	111	2	3	Con	1	Con4	65	68.6	27.83	35.16	14.62	4.29	54.07	4.58612	65.03	27.04	7.93	978.5	406.9	119.3	1504.7	127.621
82	115	2	4	Int	2	Int0	0	95.7	20	62.42	31.26	9.99	103.67	6.57349	60.21	30.16	9.64	1248.3	625.3	199.8	2073.4	131.47
83	116	2	4	Int	2	Int0	35	81.1	23.61	48.29	23.1	7.35	78.73	5.79154	61.33	29.33	9.34	1140.1	545.3	173.6	1859	136.749
84	117	2	4	Int	2	Int0	65	71.2	26.89	38.25	17.36	5.51	61.13	6.28887	62.58	28.4	9.02	1028.5	466.8	148.3	1643.6	169.086
85	118	2	4	Int	2	Int1	0	92.2	20	63.06	31.38	9.97	104.41	5.82885	60.4	30.05	9.54	1261.3	627.5	199.3	2088.2	116.577
86	119	2	4	Int	2	Int1	35	70	26.33	47.56	23.31	7.25	78.12	5.25196	60.89	29.83	9.28	1252.4	613.7	190.9	2057.1	138.295
87	120	2	4	Int	2	Int1	65	63.4	29.07	42.9	20.21	6.25	69.36	6.19795	61.85	29.14	9.01	1246.9	587.5	181.6	2016	180.151
88	121	2	4	Int	2	Int4	0	88.8	20	66.13	33.3	10.7	110.13	7.20263	60.04	30.24	9.72	1322.6	666	214.1	2202.7	144.053
89	122	2	4	Int	2	Int4	35	73.9	24.02	46.73	22.69	6.96	76.37	6.52936	61.18	29.71	9.11	1122.3	544.9	167.2	1834.4	156.825
90	123	2	4	Int	2	Int4	65	57.9	30.65	35.06	16	4.79	55.84	4.64387	62.78	28.65	8.57	1074.5	490.3	146.7	1711.4	142.32
91	127	2	5	Con	1	Con0	0	75	20	65.84	33.04	10.6	109.49	4.68132	60.13	30.18	9.68	1316.8	660.9	212.1	2189.7	93.6264
92	128	2	5	Con	1	Con0	35	69.7	21.53	45.34	21.56	6.62	73.51	5.98147	61.68	29.32	9	976.1	464.1	142.4	1582.6	128.768
93	129	2	5	Con	1	Con0	65	58.3	25.73	37.83	16.87	5.11	59.81	6.85063	63.25	28.2	8.55	973.2	434	131.5	1538.7	176.237
94	130	2	5	Con	1	Con4	0	85.6	20	66.92	34.22	10.49	111.62	5.63342	59.95	30.65	9.4	1338.3	684.3	209.8	2232.5	112.668
95	131	2	5	Con	1	Con4	35	65.8	26	48.81	24.09	7.29	80.19	6.04852	60.87	30.04	9.09	1269.1	626.3	189.4	2084.8	157.262
96	132	2	5	Con	1	Con4	65	50.1	34.19	41.64	19.7	6.09	67.42	3.63994	61.75	29.21	9.03	1423.5	673.3	208.3	2305	124.442
97	136	2	6	Int	2	Int0	0	92.2	20	65.18	32.84	10.42	108.44	7.15912	60.11	30.28	9.61	1303.7	656.7	208.5	2168.9	143.182
98	137	2	6	Int	2	Int0	35	68.1	27.09	42.26	20.6	6.35	69.21	6.54938	61.06	29.76	9.18	1144.5	557.9	172.1	1874.5	177.395
99	138	2	6	Int	2	Int0	65	66.2	27.85	33.62	15.62	4.83	54.07	7.16235	62.17	28.89	8.93	936.3	435.1	134.5	1506	199.479
100	139	2	6	Int	2	Int1	0	95.5	20	61.94	31.27	9.95	103.15	5.07626	60.04	30.31	9.64	1238.8	625.4	198.9	2063.1	101.525
101	140	2	6	Int	2	Int1	35	73.1	26.13	42.31	20.48	6.62	69.41	3.17009	60.96	29.5	9.54	1105.8	535.2	173	1814	82.8438
102	141	2	6	Int	2	Int1	65	67.6	28.24	33.55	15.15	4.99	53.69	4.30601	62.49	28.22	9.29	947.5	427.9	140.9	1516.4	121.611
103	142	2	6	Int	2	Int4	0	94.3	20	73.66	37.74	11.69	123.1	6.34258	59.84	30.66	9.5	1473.3	754.8	233.9	2462	126.852
104	143	2	6	Int	2	Int4	35	73.2	25.75	41.63	19.59	6.05	67.27	5.64686	61.89	29.12	8.99	1072.2	504.5	155.7	1732.5	145.428
105	144	2	6	Int	2	Int4	65	64.8	29.11	35.7	15.42	4.94	56.07	5.00038	63.68	27.5	8.82	1039.4	448.9	144	1632.2	145.572
106	148	2	7	Con	1	Con0	0	91.4	20	63.91	32.56	10.4	106.87	7.73962	59.8	30.47	9.73	1278.3	651.3	207.9	2137.5	154.792
107	149	2	7	Con	1	Con0	35	72.5	25.2	49.81	24.82	7.74	82.37	6.89104	60.47	30.13	9.4	1255	625.3	195.1	2075.4	173.633
108	150	2	7	Con	1	Con0	65	70.6	25.87	41.11	19.8	6.38	67.3	9.28407	61.09	29.43	9.49	1063.6	512.4	165.2	1741.1	240.203
109	151	2	7	Con	1	Con4	0	94.8	20	83.45	41.77	13.2	138.41	5.75282	60.29	30.18	9.54	1668.9	835.3	264	2768.2	115.056
110	152	2	7	Con	1	Con4	35	70.5	26.89	49.17	23.33	7	79.5	6.13456	61.85	29.35	8.8	1322.2	627.5	188.2	2137.9	164.961
111	153	2	7	Con	1	Con4	65	69.4	27.31	37.03	17.4	5.02	59.45	4.68611	62.29	29.27	8.44	1011	475.1	137	1623.2	127.955
112	157	2	8	Int	2	Int0	0	91.1	20	63	31.47	9.87	104.34	7.7962	60.38	30.16	9.46	1260	629.4	197.4	2086.8	155.924
113	158	2	8	Int	2	Int0	35	60.8	29.98	56.8	27.9	8.64	93.34	7.49659	60.85	29.89	9.26	1703	836.6	259.1	2798.6	224.782
114	159	2	8	Int	2	Int0	65	70.3	25.91	46.07	21.75	6.71	74.54	7.92626	61.81	29.18	9.01	1193.8	563.5	174	1931.2	205.364
115	160	2	8	Int	2	Int1	0	94.6	20	68.22	33.99	10.45	112.66	4.10025	60.55	30.17	9.27	1364.4	679.8	209	2253.1	82.0049
116	161	2	8	Int	2	Int1	35	73	25.94	45.07	21.61	6.57	73.25	4.44642	61.53	29.5	8.97	1169.3	560.6	170.6	1900.5	115.361
117	162	2	8	Int	2	Int1	65	64.8	29.21	37.89	17.28	5.32	60.49	3.11032	62.64	28.56	8.8	1106.9	504.7	155.5	1767.2	90.8637
118	163	2	8	Int	2	Int4	0	94.4	20	71.43	35.73	11.12	118.29	6.56371	60.39	30.21	9.4	1428.7	714.7	222.4	2365.8	131.274
119	164	2	8	Int	2	Int4	35	71.3	26.49	58.15	27.4	8.44	93.99	5.21672	61.87	29.15	8.98	1540.3	725.7	223.6	2489.5	138.179
120	165	2	8	Int	2	Int4	65	69	27.35	35.1	15.4	4.71	55.21	4.83305	63.57	27.9	8.52	959.9	421.4	128.7	1510	132.193
